# Supplementary material for: Exosomes derived from M1 macrophages inhibit the proliferation of the A549 and H1299 lung cancer cell lines via the miRNA-let-7b-5p-GNG5 axis
Source: PeerJ. 2023 Jan 9;11:e14608. doi: 10.7717/peerj.14608 (PMC9835688; doi:10.7717/peerj.14608)
Supplement: Supplemental Information 2 [file peerj-11-14608-s002.zip]

Archive with 21 entries (18 files):
- micrograph Figure1 CD80/
- micrograph Figure1 CD80/MO-NC组/
- micrograph Figure1 CD80/MO-NC组/1-1-1.jpg
- micrograph Figure1 CD80/MO-NC组/1-1.jpg
- micrograph Figure1 CD80/MO-NC组/1.jpg
- micrograph Figure1 CD80/MO-NC组/2-2-2.jpg
- micrograph Figure1 CD80/MO-NC组/2-2.jpg
- micrograph Figure1 CD80/MO-NC组/2.jpg
- micrograph Figure1 CD80/MO-NC组/3-3-3.jpg
- micrograph Figure1 CD80/MO-NC组/3-3.jpg
- micrograph Figure1 CD80/MO-NC组/3.jpg
- micrograph Figure1 CD80/MO-vitexin/
- micrograph Figure1 CD80/MO-vitexin/1-1-1.jpg
- micrograph Figure1 CD80/MO-vitexin/1-1.jpg
- micrograph Figure1 CD80/MO-vitexin/1.jpg
- micrograph Figure1 CD80/MO-vitexin/2-2-2.jpg
- micrograph Figure1 CD80/MO-vitexin/2-2.jpg
- micrograph Figure1 CD80/MO-vitexin/2.jpg
- micrograph Figure1 CD80/MO-vitexin/3-3-3.jpg
- micrograph Figure1 CD80/MO-vitexin/3-3.jpg
- micrograph Figure1 CD80/MO-vitexin/3.jpg
