# Supplementary material for: Exosomes derived from M1 macrophages inhibit the proliferation of the A549 and H1299 lung cancer cell lines via the miRNA-let-7b-5p-GNG5 axis
Source: PeerJ. 2023 Jan 9;11:e14608. doi: 10.7717/peerj.14608 (PMC9835688; doi:10.7717/peerj.14608)
Supplement: Supplemental Information 5 [file peerj-11-14608-s005.zip]

Archive with 47 entries (36 files):
- micrograph Figure2/
- micrograph Figure2/B/
- micrograph Figure2/B/A549/
- micrograph Figure2/B/A549/0h (1).jpg
- micrograph Figure2/B/A549/0h (2).jpg
- micrograph Figure2/B/A549/0h (3).jpg
- micrograph Figure2/B/A549/24h (1).jpg
- micrograph Figure2/B/A549/24h (2).jpg
- micrograph Figure2/B/A549/24h (3).jpg
- micrograph Figure2/B/A549+M1/
- micrograph Figure2/B/A549+M1/0h (1).jpg
- micrograph Figure2/B/A549+M1/0h (2).jpg
- micrograph Figure2/B/A549+M1/0h (3).jpg
- micrograph Figure2/B/A549+M1/24h (1).jpg
- micrograph Figure2/B/A549+M1/24h (2).jpg
- micrograph Figure2/B/A549+M1/24h (3).jpg
- micrograph Figure2/B/HLF-A/
- micrograph Figure2/B/HLF-A/0h (1).jpg
- micrograph Figure2/B/HLF-A/0h (2).jpg
- micrograph Figure2/B/HLF-A/0h (3).jpg
- micrograph Figure2/B/HLF-A/24h (1).jpg
- micrograph Figure2/B/HLF-A/24h (2).jpg
- micrograph Figure2/B/HLF-A/24h (3).jpg
- micrograph Figure2/B/HLF-A+M1/
- micrograph Figure2/B/HLF-A+M1/0h (1).jpg
- micrograph Figure2/B/HLF-A+M1/0h (2).jpg
- micrograph Figure2/B/HLF-A+M1/0h (3).jpg
- micrograph Figure2/B/HLF-A+M1/24h (1).jpg
- micrograph Figure2/B/HLF-A+M1/24h (2).jpg
- micrograph Figure2/B/HLF-A+M1/24h (3).jpg
- micrograph Figure2/C/
- micrograph Figure2/C/A549/
- micrograph Figure2/C/A549/1.jpg
- micrograph Figure2/C/A549/2.jpg
- micrograph Figure2/C/A549/3.jpg
- micrograph Figure2/C/A549+M1/
- micrograph Figure2/C/A549+M1/1.jpg
- micrograph Figure2/C/A549+M1/2.jpg
- micrograph Figure2/C/A549+M1/3.jpg
- micrograph Figure2/C/HLF-A/
- micrograph Figure2/C/HLF-A/1.jpg
- micrograph Figure2/C/HLF-A/2.jpg
- micrograph Figure2/C/HLF-A/3.jpg
- micrograph Figure2/C/HLF-A+M1/
- micrograph Figure2/C/HLF-A+M1/1.jpg
- micrograph Figure2/C/HLF-A+M1/2.jpg
- micrograph Figure2/C/HLF-A+M1/3.jpg
