# Supplementary material for: Exosomes derived from M1 macrophages inhibit the proliferation of the A549 and H1299 lung cancer cell lines via the miRNA-let-7b-5p-GNG5 axis
Source: PeerJ. 2023 Jan 9;11:e14608. doi: 10.7717/peerj.14608 (PMC9835688; doi:10.7717/peerj.14608)
Supplement: Supplemental Information 7 [file peerj-11-14608-s007.zip]

Archive with 47 entries (36 files):
- Figure4 image/
- Figure4 image/B/
- Figure4 image/B/MIR-LET-7B-5P MIMIC/
- Figure4 image/B/MIR-LET-7B-5P MIMIC/0h (1).jpg
- Figure4 image/B/MIR-LET-7B-5P MIMIC/0h (2).jpg
- Figure4 image/B/MIR-LET-7B-5P MIMIC/0h (3).jpg
- Figure4 image/B/MIR-LET-7B-5P MIMIC/48h (1).jpg
- Figure4 image/B/MIR-LET-7B-5P MIMIC/48h (2).jpg
- Figure4 image/B/MIR-LET-7B-5P MIMIC/48h (3).jpg
- Figure4 image/B/NC-MIMIC/
- Figure4 image/B/NC-MIMIC/0h (1).jpg
- Figure4 image/B/NC-MIMIC/0h (2).jpg
- Figure4 image/B/NC-MIMIC/0h (3).jpg
- Figure4 image/B/NC-MIMIC/48 (1).jpg
- Figure4 image/B/NC-MIMIC/48 (2).jpg
- Figure4 image/B/NC-MIMIC/48 (3).jpg
- Figure4 image/B/SI MIR-LET-7B-5P/
- Figure4 image/B/SI MIR-LET-7B-5P/0h (1).jpg
- Figure4 image/B/SI MIR-LET-7B-5P/0h (2).jpg
- Figure4 image/B/SI MIR-LET-7B-5P/0h (3).jpg
- Figure4 image/B/SI MIR-LET-7B-5P/48h (1).jpg
- Figure4 image/B/SI MIR-LET-7B-5P/48h (2).jpg
- Figure4 image/B/SI MIR-LET-7B-5P/48h (3).jpg
- Figure4 image/B/SI NC/
- Figure4 image/B/SI NC/0h (1).jpg
- Figure4 image/B/SI NC/0h (2).jpg
- Figure4 image/B/SI NC/0h (3).jpg
- Figure4 image/B/SI NC/48h (1).jpg
- Figure4 image/B/SI NC/48h (2).jpg
- Figure4 image/B/SI NC/48h (3).jpg
- Figure4 image/C/
- Figure4 image/C/MIR-LET7B-5P MIMIC/
- Figure4 image/C/MIR-LET7B-5P MIMIC/1.jpg
- Figure4 image/C/MIR-LET7B-5P MIMIC/2.jpg
- Figure4 image/C/MIR-LET7B-5P MIMIC/3.jpg
- Figure4 image/C/NC MIMIC/
- Figure4 image/C/NC MIMIC/1.jpg
- Figure4 image/C/NC MIMIC/2.jpg
- Figure4 image/C/NC MIMIC/3.jpg
- Figure4 image/C/SI MIR-LET7B-5P/
- Figure4 image/C/SI MIR-LET7B-5P/1.jpg
- Figure4 image/C/SI MIR-LET7B-5P/2.jpg
- Figure4 image/C/SI MIR-LET7B-5P/3.jpg
- Figure4 image/C/SI NC/
- Figure4 image/C/SI NC/1.jpg
- Figure4 image/C/SI NC/2.jpg
- Figure4 image/C/SI NC/3.jpg
