# Supplementary material for: Exosomes derived from M1 macrophages inhibit the proliferation of the A549 and H1299 lung cancer cell lines via the miRNA-let-7b-5p-GNG5 axis
Source: PeerJ. 2023 Jan 9;11:e14608. doi: 10.7717/peerj.14608 (PMC9835688; doi:10.7717/peerj.14608)
Supplement: Supplemental Information 8 [file peerj-11-14608-s008.zip]

Archive with 47 entries (36 files):
- Figure 6 image/
- Figure 6 image/B/
- Figure 6 image/B/ASO-GNG5/
- Figure 6 image/B/ASO-GNG5/0h(1).jpg
- Figure 6 image/B/ASO-GNG5/0h(2).jpg
- Figure 6 image/B/ASO-GNG5/0h(3).jpg
- Figure 6 image/B/ASO-GNG5/48h (1).jpg
- Figure 6 image/B/ASO-GNG5/48h (2).jpg
- Figure 6 image/B/ASO-GNG5/48h (3).jpg
- Figure 6 image/B/ASO-NC/
- Figure 6 image/B/ASO-NC/0h(1).jpg
- Figure 6 image/B/ASO-NC/0h(2).jpg
- Figure 6 image/B/ASO-NC/0h(3).jpg
- Figure 6 image/B/ASO-NC/48h (1).jpg
- Figure 6 image/B/ASO-NC/48h (2).jpg
- Figure 6 image/B/ASO-NC/48h (3).jpg
- Figure 6 image/B/pcDNA3.1/
- Figure 6 image/B/pcDNA3.1/0h (1).jpg
- Figure 6 image/B/pcDNA3.1/0h (2).jpg
- Figure 6 image/B/pcDNA3.1/0h (3).jpg
- Figure 6 image/B/pcDNA3.1/48h (1).jpg
- Figure 6 image/B/pcDNA3.1/48h (2).jpg
- Figure 6 image/B/pcDNA3.1/48h (3).jpg
- Figure 6 image/B/pcDNA3.1-GNG5/
- Figure 6 image/B/pcDNA3.1-GNG5/0h (1).jpg
- Figure 6 image/B/pcDNA3.1-GNG5/0h (2).jpg
- Figure 6 image/B/pcDNA3.1-GNG5/0h (3).jpg
- Figure 6 image/B/pcDNA3.1-GNG5/48h (1).jpg
- Figure 6 image/B/pcDNA3.1-GNG5/48h (2).jpg
- Figure 6 image/B/pcDNA3.1-GNG5/48h (3).jpg
- Figure 6 image/C/
- Figure 6 image/C/ASO-GNG5/
- Figure 6 image/C/ASO-GNG5/1.jpg
- Figure 6 image/C/ASO-GNG5/2.jpg
- Figure 6 image/C/ASO-GNG5/3.jpg
- Figure 6 image/C/ASO-NC/
- Figure 6 image/C/ASO-NC/1.jpg
- Figure 6 image/C/ASO-NC/2.jpg
- Figure 6 image/C/ASO-NC/3.jpg
- Figure 6 image/C/pcDNA3.1/
- Figure 6 image/C/pcDNA3.1/1.jpg
- Figure 6 image/C/pcDNA3.1/2.jpg
- Figure 6 image/C/pcDNA3.1/3.jpg
- Figure 6 image/C/pcDNA3.1-GNG5/
- Figure 6 image/C/pcDNA3.1-GNG5/1.jpg
- Figure 6 image/C/pcDNA3.1-GNG5/2.jpg
- Figure 6 image/C/pcDNA3.1-GNG5/3.jpg
