# Supplementary material for: Exosomes derived from M1 macrophages inhibit the proliferation of the A549 and H1299 lung cancer cell lines via the miRNA-let-7b-5p-GNG5 axis
Source: PeerJ. 2023 Jan 9;11:e14608. doi: 10.7717/peerj.14608 (PMC9835688; doi:10.7717/peerj.14608)
Supplement: Supplemental Information 9 [file peerj-11-14608-s009.zip]

Archive with 38 entries (24 files):
- Figure 7 image/
- Figure 7 image/A/
- Figure 7 image/A/TUMOR/
- Figure 7 image/A/TUMOR/1.jpg
- Figure 7 image/A/TUMOR/2.jpg
- Figure 7 image/A/TUMOR/3.jpg
- Figure 7 image/A/TUMOR+EXO/
- Figure 7 image/A/TUMOR+EXO/1.jpg
- Figure 7 image/A/TUMOR+EXO/2.jpg
- Figure 7 image/A/TUMOR+EXO/3.jpg
- Figure 7 image/B/
- Figure 7 image/B/KI67/
- Figure 7 image/B/KI67/TUMOR/
- Figure 7 image/B/KI67/TUMOR/1 (1).jpg
- Figure 7 image/B/KI67/TUMOR/1 (2).jpg
- Figure 7 image/B/KI67/TUMOR/1 (3).jpg
- Figure 7 image/B/KI67/TUMOR+EXO/
- Figure 7 image/B/KI67/TUMOR+EXO/1 (1).jpg
- Figure 7 image/B/KI67/TUMOR+EXO/1 (2).jpg
- Figure 7 image/B/KI67/TUMOR+EXO/1 (3).jpg
- Figure 7 image/B/PCNA/
- Figure 7 image/B/PCNA/TUMOR/
- Figure 7 image/B/PCNA/TUMOR/1 (1).jpg
- Figure 7 image/B/PCNA/TUMOR/1 (2).jpg
- Figure 7 image/B/PCNA/TUMOR/1 (3).jpg
- Figure 7 image/B/PCNA/TUMOR+EXO/
- Figure 7 image/B/PCNA/TUMOR+EXO/1 (1).jpg
- Figure 7 image/B/PCNA/TUMOR+EXO/1 (2).jpg
- Figure 7 image/B/PCNA/TUMOR+EXO/1 (3).jpg
- Figure 7 image/E/
- Figure 7 image/E/TUMOR/
- Figure 7 image/E/TUMOR/39_.jpg
- Figure 7 image/E/TUMOR/39_C001.jpg
- Figure 7 image/E/TUMOR/39_C002.jpg
- Figure 7 image/E/TUMOR+EXO/
- Figure 7 image/E/TUMOR+EXO/36_C002_.jpg
- Figure 7 image/E/TUMOR+EXO/36_C002_C001.jpg
- Figure 7 image/E/TUMOR+EXO/36_C002_C002.jpg
