# Supplementary material for: Exosomes derived from M1 macrophages inhibit the proliferation of the A549 and H1299 lung cancer cell lines via the miRNA-let-7b-5p-GNG5 axis
Source: PeerJ. 2023 Jan 9;11:e14608. doi: 10.7717/peerj.14608 (PMC9835688; doi:10.7717/peerj.14608)
Supplement: Supplemental Information 11 [file peerj-11-14608-s011.zip]

Archive with 165 entries (127 files):
- other raw data/
- other raw data/Figure 1 FCM/
- other raw data/Figure 1 FCM/M0/
- other raw data/Figure 1 FCM/M0/MO-NC/
- other raw data/Figure 1 FCM/M0/MO-NC/Data.1.fcs
- other raw data/Figure 1 FCM/M0/MO-NC/Data.1.jpg
- other raw data/Figure 1 FCM/M0/MO-NC/Data.2.fcs
- other raw data/Figure 1 FCM/M0/MO-NC/Data.2.jpg
- other raw data/Figure 1 FCM/M0/MO-NC/Data.3.fcs
- other raw data/Figure 1 FCM/M0/MO-NC/Data.3.jpg
- other raw data/Figure 1 FCM/M0/MO-VITEXIN/
- other raw data/Figure 1 FCM/M0/MO-VITEXIN/Data.1.fcs
- other raw data/Figure 1 FCM/M0/MO-VITEXIN/Data.1.jpg
- other raw data/Figure 1 FCM/M0/MO-VITEXIN/Data.2.fcs
- other raw data/Figure 1 FCM/M0/MO-VITEXIN/Data.2.jpg
- other raw data/Figure 1 FCM/M0/MO-VITEXIN/Data.3.fcs
- other raw data/Figure 1 FCM/M0/MO-VITEXIN/Data.3.jpg
- other raw data/Figure 1 FCM/M2/
- other raw data/Figure 1 FCM/M2/MO-NC/
- other raw data/Figure 1 FCM/M2/MO-NC/Data.1.fcs
- other raw data/Figure 1 FCM/M2/MO-NC/Data.1.jpg
- other raw data/Figure 1 FCM/M2/MO-NC/Data.2.fcs
- other raw data/Figure 1 FCM/M2/MO-NC/Data.2.jpg
- other raw data/Figure 1 FCM/M2/MO-NC/Data.3.fcs
- other raw data/Figure 1 FCM/M2/MO-NC/Data.3.jpg
- other raw data/Figure 1 FCM/M2/MO-VITEXIN/
- other raw data/Figure 1 FCM/M2/MO-VITEXIN/Data.1.fcs
- other raw data/Figure 1 FCM/M2/MO-VITEXIN/Data.1.jpg
- other raw data/Figure 1 FCM/M2/MO-VITEXIN/Data.2.fcs
- other raw data/Figure 1 FCM/M2/MO-VITEXIN/Data.2.jpg
- other raw data/Figure 1 FCM/M2/MO-VITEXIN/Data.3.fcs
- other raw data/Figure 1 FCM/M2/MO-VITEXIN/Data.3.jpg
- other raw data/Figure2/
- other raw data/Figure2/A MTT/
- other raw data/Figure2/A MTT/MTT DATA.xlsm
- other raw data/Figure2/B scratch/
- other raw data/Figure2/B scratch/scratch.xlsm
- other raw data/Figure2/C transwell/
- other raw data/Figure2/C transwell/transwell.xlsm
- other raw data/Figure2/D FITC/
- other raw data/Figure2/D FITC/A549+M1.fcs
- other raw data/Figure2/D FITC/A549+M1.jpg
- other raw data/Figure2/D FITC/A549+M1.pdf
- other raw data/Figure2/D FITC/A549.fcs
- other raw data/Figure2/D FITC/A549.jpg
- other raw data/Figure2/D FITC/A549.pdf
- other raw data/Figure2/D FITC/HLF-A+M1.fcs
- other raw data/Figure2/D FITC/HLF-A+M1.jpg
- other raw data/Figure2/D FITC/HLF-A+M1.pdf
- other raw data/Figure2/D FITC/HLF-A.fcs
- other raw data/Figure2/D FITC/HLF-A.jpg
- other raw data/Figure2/D FITC/HLF-A.pdf
- other raw data/Figure2/E data/
- other raw data/Figure2/E data/P value.xlsm
- other raw data/Figure2/E data/Results.xls
- other raw data/Figure3/
- other raw data/Figure3/A MTT/
- other raw data/Figure3/A MTT/MTTdata.xlsm
- other raw data/Figure3/B scratch/
- other raw data/Figure3/B scratch/SCRATCH.xlsm
- other raw data/Figure3/C transwell/
- other raw data/Figure3/C transwell/transwell.xlsm
- other raw data/Figure3/D FITC/
- other raw data/Figure3/D FITC/A549+EXO.fcs
- other raw data/Figure3/D FITC/A549+EXO.jpg
- other raw data/Figure3/D FITC/A549+EXO.pdf
- other raw data/Figure3/D FITC/A549.fcs
- other raw data/Figure3/D FITC/A549.jpg
- other raw data/Figure3/D FITC/A549.pdf
- other raw data/Figure3/D FITC/HLF-A+EXO.fcs
- other raw data/Figure3/D FITC/HLF-A+EXO.jpg
- other raw data/Figure3/D FITC/HLF-A+EXO.pdf
- other raw data/Figure3/D FITC/HLF-A.fcs
- other raw data/Figure3/D FITC/HLF-A.jpg
- other raw data/Figure3/D FITC/HLF-A.pdf
- other raw data/Figure3/E data/
- other raw data/Figure3/E data/P-VALUE.xlsm
- other raw data/Figure3/E data/Results.xls
- other raw data/Figure4/
- other raw data/Figure4/A/
- other raw data/Figure4/A/miRNA-23a-3P Amplification curve.jpg
- other raw data/Figure4/A/miRNA-23a-3P Melting curve.jpg
- other raw data/Figure4/A/miRNA-23a-3p.xlsx
- other raw data/Figure4/A/miRNA-30a-3p Amplification curve.jpg
- other raw data/Figure4/A/miRNA-30a-3p Melting curve.jpg
- other raw data/Figure4/A/miRNA-30a-3p.xlsx
- other raw data/Figure4/A/miRNA-486-5p Amplification curve.jpg
- other raw data/Figure4/A/miRNA-486-5p Melting curve.jpg
- other raw data/Figure4/A/miRNA-486-5p.xlsx
- other raw data/Figure4/A/miRNA-let-7b-5p Amplification curve.jpg
- other raw data/Figure4/A/miRNA-let-7b-5p Melting curve.jpg
- other raw data/Figure4/A/miRNA-let-7b-5p.xlsx
- other raw data/Figure4/A/PCR data.xlsx
- other raw data/Figure4/A/u6 Amplification curve.jpg
- other raw data/Figure4/A/u6 Melting curve.jpg
- other raw data/Figure4/A/u6.xlsx
- other raw data/Figure4/B/
- other raw data/Figure4/B/data.xlsx
- other raw data/Figure4/B/mi-RNA-let-7b-5p Amplification curve.jpg
- other raw data/Figure4/B/mi-RNA-let-7b-5p Melting curve.jpg
- other raw data/Figure4/B/miRNA-23a-3p Amplification curve.jpg
- other raw data/Figure4/B/miRNA-23a-3p Melting curve.jpg
- other raw data/Figure4/B/miRNA-30a-3p Amplification curve.jpg
- other raw data/Figure4/B/miRNA-30a-3p Melting curve.jpg
- other raw data/Figure4/B/miRNA-486-5p Amplification curve.jpg
- other raw data/Figure4/B/miRNA-486-5p Melting curve.jpg
- other raw data/Figure4/B/PCR data.xlsx
- other raw data/Figure4/B/U6 Amplification curve.jpg
- other raw data/Figure4/B/U6 Melting curve.jpg
- other raw data/Figure4/C MTT/
- other raw data/Figure4/C MTT/MTTdata.xlsm
- other raw data/Figure4/D scratch/
- other raw data/Figure4/D scratch/SCRACTH.xlsm
- other raw data/Figure4/E data/
- other raw data/Figure4/E data/P-value.xlsm
- other raw data/Figure4/E data/Results.xls
- other raw data/Figure4/E transwell/
- other raw data/Figure4/E transwell/transwell.xlsm
- other raw data/Figure4/F FITC/
- other raw data/Figure4/F FITC/ASO-mmiRNA-let-7b-5p.fcs
- other raw data/Figure4/F FITC/ASO-mmiRNA-let-7b-5p.jpg
- other raw data/Figure4/F FITC/ASO-mmiRNA-let-7b-5p.pdf
- other raw data/Figure4/F FITC/ASO-NC.fcs
- other raw data/Figure4/F FITC/ASO-NC.jpg
- other raw data/Figure4/F FITC/ASO-NC.pdf
- other raw data/Figure4/F FITC/miRNA-let-7b-5p  mimics.fcs
- other raw data/Figure4/F FITC/miRNA-let-7b-5p  mimics.jpg
- other raw data/Figure4/F FITC/miRNA-let-7b-5p  mimics.pdf
- other raw data/Figure4/F FITC/NC mimics.fcs
- other raw data/Figure4/F FITC/NC mimics.jpg
- other raw data/Figure4/F FITC/NC mimics.pdf
- other raw data/Figure5/
- other raw data/Figure5/Raw fluorescence data.xls
- other raw data/Figure6/
- other raw data/Figure6/A MTT/
- other raw data/Figure6/A MTT/MTTdata.xlsm
- other raw data/Figure6/B scratch/
- other raw data/Figure6/B scratch/scratch.xlsm
- other raw data/Figure6/C transwell/
- other raw data/Figure6/C transwell/transwell.xlsm
- other raw data/Figure6/D FITC/
- other raw data/Figure6/D FITC/ASO-GNG5.fcs
- other raw data/Figure6/D FITC/ASO-GNG5.jpg
- other raw data/Figure6/D FITC/ASO-GNG5.pdf
- other raw data/Figure6/D FITC/ASO-NC.fcs
- other raw data/Figure6/D FITC/ASO-NC.jpg
- other raw data/Figure6/D FITC/ASO-NC.pdf
- other raw data/Figure6/D FITC/pcDNA3.1-GNG5.fcs
- other raw data/Figure6/D FITC/pcDNA3.1-GNG5.jpg
- other raw data/Figure6/D FITC/pcDNA3.1-GNG5.pdf
- other raw data/Figure6/D FITC/pcDNA3.1.fcs
- other raw data/Figure6/D FITC/pcDNA3.1.jpg
- other raw data/Figure6/D FITC/pcDNA3.1.pdf
- other raw data/Figure6/E data/
- other raw data/Figure6/E data/P-value.xlsm
- other raw data/Figure6/E data/Results.xls
- other raw data/Figure7/
- other raw data/Figure7/C/
- other raw data/Figure7/C/Amplification curve.jpg
- other raw data/Figure7/C/DATA.xlsx
- other raw data/Figure7/C/Melting curve.jpg
- other raw data/Figure7/C/PCR DATA.xlsx
- other raw data/Figure7/D/
- other raw data/Figure7/D/P-VALUE.xlsm
- other raw data/Figure7/D/Results.xls
