# Supplementary material for: Exosomes derived from M1 macrophages inhibit the proliferation of the A549 and H1299 lung cancer cell lines via the miRNA-let-7b-5p-GNG5 axis
Source: PeerJ. 2023 Jan 9;11:e14608. doi: 10.7717/peerj.14608 (PMC9835688; doi:10.7717/peerj.14608)
Supplement: Supplemental Information 11 [file peerj-11-14608-s011.zip › other raw data/Figure2/E data/P value.xlsm]

## Sheet: Sheet1
	正常细胞对照组	正常细胞+外泌体组	肺癌细胞对照组	肺癌细胞+外泌体组
	0.303	0.347	0.775	0.525
	0.364	0.387	0.745	0.573
	0.339	0.393	0.796	0.548
Mean	0.335333	0.375667	0.772	0.548667
SD	0.0306649	0.0250067	0.025632	0.0240069
标化	0.904478	1.03582	2.31343	1.56716
	1.08657	1.15522	2.22388	1.71045
	1.01194	1.17313	2.37612	1.63582
P	0.0476573		0.0129582										#DIV/0!
Mean
SD
标化
P

## Sheet: data
	PCNA			GADPH			PCNA/GAPDH				normalized			mean	standard deviation	P value
	46603	34273	46419	51294	52727	53120	0.908547	0.650009	0.873852	0.810802	1.12166	0.80248	1.07883	1.00099	0.173244
	46670	34157	45902	51064	54155	50377	0.913951	0.630727	0.91117		1.12833	0.778675	1.1249	1.01064	0.200892
	59823	48919	56233	53401	53141	51748	1.12026	0.920551	1.08667		1.38304	1.13648	1.34157	1.28703	0.132016	0.68045
	52271	42844	49379	53369	54677	52372	0.979426	0.783584	0.942851		1.20917	0.967387	1.16401	1.11352	0.128555	0.000199088
	KI67			GADPH			KI67/GAPDH				normalized			mean	standard deviation	P value
	33133	28220	34449	51294	52727	53120	0.645943	0.53521	0.648513	0.609888	1.05892	0.877393	1.06314	0.999817	0.106043
	35476	32207	32340	51064	54155	50377	0.694736	0.594719	0.64196		1.13891	0.974949	1.05239	1.05542	0.0820231
	45407	44748	44594	53401	53141	51748	0.850302	0.842062	0.861753		1.39394	1.38043	1.41271	1.39569	0.0162118	0.239389
	41871	38405	37038	53369	54677	52372	0.784557	0.702398	0.70721		1.28616	1.15147	1.15936	1.199	0.075587	0.0485833
	Bax			GADPH			Bax/GAPDH				normalized			mean	standard deviation	P value
	61227	44602	51130	51294	52727	53120	1.19365	0.845904	0.962538	1.0007	1.19365	0.845904	0.962538	1.0007	0.176985
	61203	44592	40186	51064	54155	50377	1.19855	0.823414	0.797705		1.19855	0.823414	0.797705	0.939891	0.224378
	65056	41178	38419	53401	53141	51748	1.21825	0.774882	0.742425		1.21825	0.774882	0.742425	0.911854	0.265847	0.367201
	50443	31211	31351	53369	54677	52372	0.945174	0.570825	0.598621		0.945174	0.570825	0.598621	0.704874	0.20857	0.0310503
	BCL-2			GADPH			BCL-2/GAPDH				normalized			mean	standard deviation	P value
	34242	30282	34401	51294	52727	53120	0.667563	0.574317	0.647609	0.62983	1.05962	0.911614	1.02795	0.99973	0.0779366
	34944	34483	32608	51064	54155	50377	0.684318	0.636746	0.64728		1.08622	1.01071	1.02743	1.04145	0.0396604
	35856	36734	40661	53401	53141	51748	0.671448	0.691255	0.78575		1.06579	1.09723	1.24722	1.13675	0.0969566	0.295687
	43776	51468	51381	53369	54677	52372	0.820251	0.94131	0.981078		1.30199	1.49414	1.55727	1.45113	0.132964	0.0211361
