# Supplementary material for: Exosomes derived from M1 macrophages inhibit the proliferation of the A549 and H1299 lung cancer cell lines via the miRNA-let-7b-5p-GNG5 axis
Source: PeerJ. 2023 Jan 9;11:e14608. doi: 10.7717/peerj.14608 (PMC9835688; doi:10.7717/peerj.14608)
Supplement: Supplemental Information 11 [file peerj-11-14608-s011.zip › other raw data/Figure2/E data/Results.xls]

	Area	Mean	IntDen	RawIntDen
1	352	173.94	61227	61227
2	352	173.872	61203	61203
3	352	184.818	65056	65056
4	352	143.304	50443	50443
5	352	126.71	44602	44602
6	352	126.682	44592	44592
7	352	116.983	41178	41178
8	352	88.668	31211	31211
9	352	145.256	51130	51130
10	352	114.165	40186	40186
11	352	109.145	38419	38419
12	352	89.065	31351	31351
13	352	97.278	34242	34242
14	352	99.273	34944	34944
15	352	113.227	35856	35856
16	352	124.364	43776	43776
17	352	86.028	30282	30282
18	352	97.963	34483	34483
19	352	104.358	36734	36734
20	352	146.216	51468	51468
21	352	97.73	34401	34401
22	352	92.636	32608	32608
23	352	115.514	40661	40661
24	352	145.969	51381	51381
25	352	94.128	33133	33133
26	352	100.784	35476	35476
27	352	128.997	45407	45407
28	352	118.952	41871	41871
29	352	80.17	28220	28220
30	352	91.497	32207	32207
31	352	127.125	44748	44748
32	352	106.264	38405	38405
33	352	97.866	34449	34449
34	352	91.875	32340	32340
35	352	126.688	44594	44594
36	352	105.222	37038	37038
37	352	132.395	46603	46603
38	352	132.585	46670	46670
39	352	169.952	59823	59823
40	352	148.497	52271	52271
41	352	97.366	34273	34273
42	352	97.037	34157	34157
43	352	127.611	44919	44919
44	352	101.83	35844	35844
45	352	131.872	46419	46419
46	352	130.403	45902	45902
47	352	159.753	56233	56233
48	352	140.281	49379	49379
49	352	145.722	51294	51294
50	352	145.068	51064	51064
51	352	151.707	53401	53401
52	352	151.616	53369	53369
53	352	149.793	52727	52727
54	352	153.849	54155	54155
55	352	149.605	53141	53141
56	352	155.332	54677	54677
57	352	150.909	53120	53120
58	352	143.116	50377	50377
59	352	147.011	51748	51748
60	352	148.784	52372	52372
