# Supplementary material for: Exosomes derived from M1 macrophages inhibit the proliferation of the A549 and H1299 lung cancer cell lines via the miRNA-let-7b-5p-GNG5 axis
Source: PeerJ. 2023 Jan 9;11:e14608. doi: 10.7717/peerj.14608 (PMC9835688; doi:10.7717/peerj.14608)
Supplement: Supplemental Information 11 [file peerj-11-14608-s011.zip › other raw data/Figure3/B scratch/SCRATCH.xlsm]

## Sheet: Sheet1
	1d
	空白组	空载体组	XAV939	miR-200c
	0.766	0.789	0.632	0.679
	0.833	0.778	0.617	0.684
	0.791	0.784	0.665	0.623
Mean	0.796667	0.783667	0.638	0.662
SD	0.0338575	0.00550757	0.0245561	0.0338674
标化	0.961506	0.990377	0.793305	0.852301
	1.04561	0.976569	0.774477	0.858577
	0.992887	0.9841	0.834728	0.782008
P	0.0313191	0.0264797
	2d
	空白组	空载体组	XAV939	miR-200c
	0.784	0.768	0.656	0.632
	0.794	0.783	0.674	0.659
	0.807	0.764	0.626	0.677
Mean	0.795	0.771667	0.652	0.656
SD	0.0115326	0.0100167	0.0242487	0.0226495
标化	0.986164	0.966038	0.825157	0.794969
	0.998742	0.984906	0.847799	0.828931
	1.01509	0.961006	0.787421	0.851572
P	0.017447	0.0158671
	3d
	空白组	空载体组	XAV939	miR-200c
	0.784	0.737	0.605	0.634
	0.827	0.784	0.627	0.609
	0.753	0.773	0.613	0.626
Mean	0.788	0.764667	0.615	0.623
SD	0.0371618	0.0245832	0.0111355	0.0127671
标化	0.994924	0.935279	0.767766	0.804569
	1.04949	0.994924	0.795685	0.772843
	0.955584	0.980964	0.777919	0.794416
P	0.0101672	0.0211867
	4d
	空白组	空载体组	XAV939	miR-200c
	0.779	0.747	0.573	0.594
	0.823	0.786	0.577	0.569
	0.737	0.791	0.578	0.583
Mean	0.779667	0.774667	0.576	0.582
SD	0.0430039	0.0240901	0.00264575	0.01253
标化	0.999145	0.958102	0.734929	0.761864
	1.05558	1.00812	0.74006	0.729799
	0.945276	1.01454	0.741342	0.747755
P	0.0148992	0.0106075
	5d
	空白组	空载体组	XAV939	miR-200c
	0.765	0.777	0.57	0.536
	0.756	0.802	0.534	0.513
	0.808	0.762	0.523	0.581
Mean	0.776333	0.780333	0.542333	0.543333
SD	0.0277909	0.0202073	0.0245832	0.0345881
标化	0.985401	1.00086	0.734221	0.690425
	0.973809	1.03306	0.687849	0.660799
	1.04079	0.981537	0.67368	0.74839
P	0.0127373	0.016936
	6d
	空白组	空载体组	XAV939	miR-200c
	0.742	0.753	0.585	0.553
	0.789	0.826	0.589	0.566
	0.786	0.761	0.561	0.573
Mean	0.772333	0.78	0.578333	0.564
SD	0.0263122	0.0400375	0.0151438	0.0101489
标化	0.960725	0.974968	0.757445	0.716012
	1.02158	1.06949	0.762624	0.732844
	1.0177	0.985326	0.72637	0.741908
P	0.0103157	0.0104644
	7d
	空白组	空载体组	XAV939	miR-200c
	0.739	0.774	0.563	0.533
	0.766	0.746	0.507	0.594
	0.798	0.769	0.575	0.524
Mean	0.767667	0.763	0.548333	0.550333
SD	0.0295353	0.0149332	0.0362951	0.0380832
标化	0.962657	1.00825	0.733391	0.694312
	0.997829	0.971776	0.660443	0.773773
	1.03951	1.00174	0.749023	0.682588
P	0.0117914	0.0197715

## Sheet: IL-6
标曲
校正OD值	校正OD值	平均值	pg/mL
0.121	0.119	0.12	0
0.227	0.232	0.2295	18.75
0.337	0.339	0.338	37.5
0.478	0.483	0.4805	75
0.767	0.771	0.769	150
1.402	1.399	1.4005	300
2.213	2.211	2.212	600
样本	样本不稀释
名称	校正OD值	浓度	终浓度
阴性对照组	0.575	91.9675	91.9675	0.0159039
阴性对照组	0.509	76.7019	76.7019
阴性对照组	0.516	78.2928	78.2928
阳性对照组	0.247	21.9643	21.9643
阳性对照组	0.276	27.5621	27.5621
阳性对照组	0.289	30.1087	30.1087
栀子苷组	0.455	64.6539	64.6539	0.00878739
栀子苷组	0.481	70.4051	70.4051	0.0179641
栀子苷组	0.442	61.8128	61.8128
槲皮素组	0.456	64.8734	64.8734
槲皮素组	0.476	69.2919	69.2919
槲皮素组	0.421	57.2722	57.2722

## Sheet: IL-1β
标曲
校正OD值	校正OD值	平均值	pg/mL
0.091	0.102	0.0965	0
0.239	0.229	0.234	3.91
0.349	0.345	0.347	7.81
0.479	0.482	0.4805	15.63
0.739	0.744	0.7415	31.25
0.988	1.01	0.999	62.5
1.434	1.426	1.43	125
2.234	2.289	2.2615	250
样本	样本不稀释
名称	校正OD值	浓度	终浓度
阴性对照组	0.536	82.8751	82.8751	0.0115687
阴性对照组	0.594	96.4723	96.4723
阴性对照组	0.559	88.2122	88.2122
阳性对照组	0.289	30.1087	30.1087
阳性对照组	0.246	21.7733	21.7733
阳性对照组	0.293	30.8969	30.8969
栀子苷组	0.393	51.3116	51.3116	0.0131362
栀子苷组	0.386	49.8382	49.8382	0.025927
栀子苷组	0.388	50.2585	50.2585
槲皮素组	0.442	61.8128	61.8128
槲皮素组	0.462	66.1932	66.1932
槲皮素组	0.417	56.4141	56.4141

## Sheet: Sheet1 (2)
		HLF-A	HLF-A+EXO	A549	A549+EXO
	0h	660	686	721	719
		672	667	630	709
		683	668	620	653
	mean	671.667	673.667	657	693.667
	SD	11.5036	10.6927	55.6507	35.5715
	48h	412	447	114	279
		465	472	124	292
		399	463	117	228
	mean	425.333	460.667	118.333	266.333
	SD	34.9619	12.6623	5.1316	33.828
Migration distance		248	239	607	440
μm		207	195	506	417
		284	205	503	425
	mean	246.333	213	538.667	427.333
	SD	38.527	23.0651	59.1974	11.6762
Mobility rate		1.00677	0.97023	2.46414	1.7862
		0.840325	0.79161	2.05413	1.69283
		1.15291	0.832206	2.04195	1.7253
	mean	1	0.864682	2.18674	1.73478
	SD	0.156402	0.0936338	0.240314	0.0473999
	P		0.267915		0.0330292
