# Supplementary material for: Exosomes derived from M1 macrophages inhibit the proliferation of the A549 and H1299 lung cancer cell lines via the miRNA-let-7b-5p-GNG5 axis
Source: PeerJ. 2023 Jan 9;11:e14608. doi: 10.7717/peerj.14608 (PMC9835688; doi:10.7717/peerj.14608)
Supplement: Supplemental Information 11 [file peerj-11-14608-s011.zip › other raw data/Figure3/E data/P-VALUE.xlsm]

## Sheet: Sheet1
	正常细胞对照组	正常细胞+外泌体组	肺癌细胞对照组	肺癌细胞+外泌体组
	0.303	0.347	0.775	0.525
	0.364	0.387	0.745	0.573
	0.339	0.393	0.796	0.548
Mean	0.335333	0.375667	0.772	0.548667
SD	0.0306649	0.0250067	0.025632	0.0240069
标化	0.904478	1.03582	2.31343	1.56716
	1.08657	1.15522	2.22388	1.71045
	1.01194	1.17313	2.37612	1.63582
P	0.0476573		0.0129582										#DIV/0!
Mean
SD
标化
P

## Sheet: data
	PCNA			GADPH			PCNA/GAPDH				normalized			mean	sd	P value
	17617	21624	24554	22139	23012	31663	0.795745	0.939684	0.775479	0.836969	0.947316	1.11867	0.92319	0.996392	0.106582
	18961	22476	25423	25454	21782	29945	0.744912	1.03186	0.84899		0.8868	1.22841	1.0107	1.04197	0.172936
	31921	36445	38170	24736	20739	30939	1.29047	1.75732	1.23372		1.53627	2.09204	1.46871	1.69901	0.342051	0.48352
	24423	29093	31522	25767	21782	29864	0.94784	1.33564	1.05552		1.12838	1.59005	1.25657	1.325	0.238322	0.0483537
	KI67			GADPH			KI67/GAPDH				normalized			mean	sd	P value
	14932	15998	14837	22139	23012	31663	0.674466	0.695203	0.468591	0.612753	1.10568	1.13968	0.768182	1.00451	0.205373
	15169	16153	14976	25454	21782	29945	0.595938	0.741576	0.500117		0.976947	1.2157	0.819864	1.00417	0.199316
	30005	31798	29066	24736	20739	30939	1.21301	1.53325	0.939462		1.98854	2.51352	1.5401	2.01405	0.48721	0.996235
	25031	28130	18488	25767	21782	29864	0.971436	1.29143	0.619073		1.59252	2.1171	1.01487	1.57483	0.551328	0.0094502
	Bax			GADPH			Bax/GAPDH				normalized			mean	sd	P value
	35444	26265	31237	22139	23012	31663	1.60098	1.14136	0.986546	1.24296	1.29111	0.920452	0.795601	1.00239	0.257715
	31878	26425	26840	25454	21782	29945	1.25238	1.21316	0.89631		1.00998	0.978353	0.722831	0.903722	0.157452
	29411	25844	26155	24736	20739	30939	1.189	1.24615	0.845373		0.958868	1.00496	0.681753	0.881861	0.174825	0.422867
	24786	19687	18703	25767	21782	29864	0.961928	0.90382	0.626272		0.775748	0.728887	0.505058	0.669898	0.144665	0.0221882
	BCL-2			GADPH			BCL-2/GAPDH				normalized			mean	sd	P value
	17699	16702	18002	22139	23012	31663	0.799449	0.725795	0.56855	0.697931	1.14207	1.03685	0.812214	0.997045	0.168492
	17351	16583	22618	25454	21782	29945	0.681661	0.761317	0.755318		0.973801	1.0876	1.07903	1.04681	0.0633701
	18950	20587	21539	24736	20739	30939	0.76609	0.992671	0.696176		1.09441	1.4181	0.994538	1.16902	0.221418	0.730227
	31491	26936	30292	25767	21782	29864	1.22214	1.23662	1.01433		1.74592	1.7666	1.44905	1.65385	0.177671	0.0319308
