# Supplementary material for: Exosomes derived from M1 macrophages inhibit the proliferation of the A549 and H1299 lung cancer cell lines via the miRNA-let-7b-5p-GNG5 axis
Source: PeerJ. 2023 Jan 9;11:e14608. doi: 10.7717/peerj.14608 (PMC9835688; doi:10.7717/peerj.14608)
Supplement: Supplemental Information 11 [file peerj-11-14608-s011.zip › other raw data/Figure3/E data/Results.xls]

	Area	Mean	IntDen	RawIntDen
1	224	158.232	35444	35444
2	224	142.312	31878	31878
3	224	131.299	29411	29411
4	224	110.652	24786	24786
5	224	117.254	26265	26265
6	224	117.969	26425	26425
7	224	115.375	25844	25844
8	224	87.888	19687	19687
9	224	139.451	31237	31237
10	224	119.821	26840	26840
11	224	103.371	26155	26155
12	224	83.496	18703	18703
13	224	79.013	17699	17699
14	224	77.46	17351	17351
15	224	84.598	18950	18950
16	224	140.585	31491	31491
17	224	74.562	16702	16702
18	224	74.031	16583	16583
19	224	91.906	20587	20587
20	224	115.786	26936	26936
21	224	80.366	18002	18002
22	224	100.973	22618	22618
23	224	96.156	21539	21539
24	224	135.232	30292	30292
25	224	66.661	14932	14932
26	224	81.112	15169	15169
27	224	120.558	30005	30005
28	224	111.746	25031	25031
29	224	71.42	15998	15998
30	224	72.112	16153	16153
31	224	137.491	31798	31798
32	224	107.723	28130	28130
33	224	66.237	14837	14837
34	224	66.857	14976	14976
35	224	71.723	29066	29066
36	224	69.143	18488	18488
37	224	78.647	17617	17617
38	224	84.647	18961	18961
39	224	142.504	31921	31921
40	224	109.031	24423	24423
41	224	96.536	21624	21624
42	224	100.339	22476	22476
43	224	162.701	36445	36445
44	224	116.487	29093	29093
45	224	109.616	24554	24554
46	224	113.496	25423	25423
47	224	170.402	38170	38170
48	224	140.723	31522	31522
49	224	98.835	22139	22139
50	224	113.634	25454	25454
51	224	110.429	24736	24736
52	224	115.031	25767	25767
53	224	102.732	23012	23012
54	224	97.241	21782	21782
55	224	92.585	20739	20739
56	224	97.241	21782	21782
57	224	141.353	31663	31663
58	224	133.683	29945	29945
59	224	138.121	30939	30939
60	224	134.393	29864	29864
