# Supplementary material for: Exosomes derived from M1 macrophages inhibit the proliferation of the A549 and H1299 lung cancer cell lines via the miRNA-let-7b-5p-GNG5 axis
Source: PeerJ. 2023 Jan 9;11:e14608. doi: 10.7717/peerj.14608 (PMC9835688; doi:10.7717/peerj.14608)
Supplement: Supplemental Information 11 [file peerj-11-14608-s011.zip › other raw data/Figure4/A/miRNA-23a-3p.xlsx]

## Sheet: 0
	Well	Fluor	Content	Sample	C(t)	SQ
	B08	SYBR	Unkn-1		20.6922	0
	B09	SYBR	Unkn-1		20.7203	0
	C03	SYBR	Unkn-1		20.5601	0
	C04	SYBR	Unkn-1		19.0157	0
	C06	SYBR	Unkn-1		19.5148	0
	C08	SYBR	Unkn-1		19.524	0
						0
						0
						0
						0
						0
						0
						0
						0
						0
						0
						0
						0
						0
						0
						0
						0
						0
						0
						0
						0
						0
						0
						0
						0
						0
						0
						0
						0
						0
						0
						0
						0
						0
						0
						0
						0
						0
						0
						0
						0
						0
						0
						0
