# Supplementary material for: Exosomes derived from M1 macrophages inhibit the proliferation of the A549 and H1299 lung cancer cell lines via the miRNA-let-7b-5p-GNG5 axis
Source: PeerJ. 2023 Jan 9;11:e14608. doi: 10.7717/peerj.14608 (PMC9835688; doi:10.7717/peerj.14608)
Supplement: Supplemental Information 11 [file peerj-11-14608-s011.zip › other raw data/Figure4/A/miRNA-486-5p.xlsx]

## Sheet: 0
	Well	Fluor	Content	Sample	C(t)	SQ
	E08	SYBR	Unkn-1		23.0675
	F06	SYBR	Unkn-1		22.8768
	F07	SYBR	Unkn-1		22.8257
	F08	SYBR	Unkn-1		21.5348
	G03	SYBR	Unkn-1		21.9475
	G04	SYBR	Unkn-1		21.1894
						0
						0
						0
						0
						0
						0
						0
						0
						0
						0
