# Supplementary material for: Exosomes derived from M1 macrophages inhibit the proliferation of the A549 and H1299 lung cancer cell lines via the miRNA-let-7b-5p-GNG5 axis
Source: PeerJ. 2023 Jan 9;11:e14608. doi: 10.7717/peerj.14608 (PMC9835688; doi:10.7717/peerj.14608)
Supplement: Supplemental Information 11 [file peerj-11-14608-s011.zip › other raw data/Figure4/A/miRNA-let-7b-5p.xlsx]

## Sheet: 0
	Well	Fluor	Content	Sample	C(t)	SQ
	D05	SYBR	Unkn-1		23.2941	0
	D06	SYBR	Unkn-1		23.2092	0
	D07	SYBR	Unkn-1		23.7945	0
	E03	SYBR	Unkn-1		22.5854	0
	E04	SYBR	Unkn-1		22.738	0
	E05	SYBR	Unkn-1		22.978	0
						0
						0
						0
						0
						0
						0
						0
						0
						0
						0
						0
						0
						0
						0
						0
						0
						0
						0
						0
						0
						0
						0
						0
						0
