# Supplementary material for: Exosomes derived from M1 macrophages inhibit the proliferation of the A549 and H1299 lung cancer cell lines via the miRNA-let-7b-5p-GNG5 axis
Source: PeerJ. 2023 Jan 9;11:e14608. doi: 10.7717/peerj.14608 (PMC9835688; doi:10.7717/peerj.14608)
Supplement: Supplemental Information 11 [file peerj-11-14608-s011.zip › other raw data/Figure4/A/PCR data.xlsx]

## Sheet: Sheet3
Fluor	group	Gene	Ct Value	Ct Mean	Ct std		target-GAPDH	MEAN	target-control	normalized	P value
SYBR Green	HLF-A	u6	19.9315
SYBR Green	HLF-A	u6	19.6778
SYBR Green	HLF-A	u6	19.9923	19.8672	0.166806
SYBR Green	A549	u6	19.8134
SYBR Green	A549	u6	19.6124
SYBR Green	A549	u6	19.6666	19.6975	0.103975
SYBR Green	HLF-A	miRNA-30a-3p	18.6963			19.6975	-1.00112	-1.08313	0.0820105	0.94474
SYBR Green	HLF-A	miRNA-30a-3p	18.8313			19.6975	-0.866182	-1.08313	0.216949	0.860383
SYBR Green	HLF-A	miRNA-30a-3p	18.3154	18.6143	0.267553	19.6975	-1.38209	-1.08313	-0.298959	1.23026
SYBR Green	A549	miRNA-30a-3p	17.7989			19.8672	-2.06826	-1.08313	-0.98513	1.97949	0.0403875
SYBR Green	A549	miRNA-30a-3p	17.9247			19.8672	-1.94249	-1.08313	-0.859362	1.81424
SYBR Green	A549	miRNA-30a-3p	18.0047	17.9095	0.103733	19.8672	-1.86248	-1.08313	-0.779352	1.71636
SYBR Green	HLF-A	miRNA-23a-3p	20.6922			19.6975	0.994765	0.960098	0.034667	0.976257
SYBR Green	HLF-A	miRNA-23a-3p	20.7203			19.6975	1.02289	0.960098	0.062789	0.957411
SYBR Green	HLF-A	miRNA-23a-3p	20.5601	20.6575	0.0855626	19.6975	0.862642	0.960098	-0.0974559	1.06989
SYBR Green	A549	miRNA-23a-3p	19.0157			19.8672	-0.851512	0.960098	-1.81161	3.51034	0.0368388
SYBR Green	A549	miRNA-23a-3p	19.5148			19.8672	-0.352357	0.960098	-1.31245	2.48364
SYBR Green	A549	miRNA-23a-3p	19.524	19.3515	0.29086	19.8672	-0.343223	0.960098	-1.30332	2.46796
SYBR Green	HLF-A	miRNA-486-5p	23.0675			19.6975	3.37009	3.22592	0.144176	0.904896
SYBR Green	HLF-A	miRNA-486-5p	22.8768			19.6975	3.17938	3.22592	-0.0465336	1.03278
SYBR Green	HLF-A	miRNA-486-5p	22.8257	22.9234	0.127449	19.6975	3.12827	3.22592	-0.0976427	1.07002
SYBR Green	A549	miRNA-486-5p	21.5348			19.8672	1.66757	3.22592	-1.55834	2.94516	0.0452209
SYBR Green	A549	miRNA-486-5p	21.9475			19.8672	2.08027	3.22592	-1.14564	2.21245
SYBR Green	A549	miRNA-486-5p	21.1894	21.5572	0.379553	19.8672	1.32216	3.22592	-1.90375	3.74185
SYBR Green	HLF-A	miRNA-let-7b-5p	23.2941			19.8672	3.42685	3.5654	-0.138545	1.10079
SYBR Green	HLF-A	miRNA-let-7b-5p	23.2092			19.8672	3.34201	3.5654	-0.223388	1.16747
SYBR Green	HLF-A	miRNA-let-7b-5p	23.7945	23.4326	0.316301	19.8672	3.92733	3.5654	0.361934	0.778121
SYBR Green	A549	miRNA-let-7b-5p	22.5854			19.6975	2.88797	3.5654	-0.677431	1.59929	0.0273663
SYBR Green	A549	miRNA-let-7b-5p	22.738			19.6975	3.04057	3.5654	-0.524832	1.43877
SYBR Green	A549	miRNA-let-7b-5p	22.978	22.7671	0.197897	19.6975	3.28053	3.5654	-0.284866	1.2183
N-cadherin
SYBR Green	LncRNA-SNHG3	N-cadherin	23.9041			24.8651	-0.961002	-1.0986	0.137599	0.909031
SYBR Green	LncRNA-SNHG3	N-cadherin	23.3861			24.8651	-1.47893	-1.0986	-0.380325	1.30163
SYBR Green	LncRNA-SNHG3	N-cadherin	24.0092	23.7665	0.333539	24.8651	-0.855875	-1.0986	0.242726	0.845147
SYBR Green	control	N-cadherin	24.8825			24.6323	0.250183	-1.0986	1.34878	0.392623	0.0456827
SYBR Green	control	N-cadherin	24.7054			24.6323	0.0730974	-1.0986	1.1717	0.443898
SYBR Green	control	N-cadherin	24.7721	24.7867	0.0894344	24.6323	0.139818	-1.0986	1.23842	0.423837
SYBR Green	LncRNA-SNHG3 ASO	N-cadherin	25.9486			24.3418	1.60678	-1.0986	2.70539	0.15332
SYBR Green	LncRNA-SNHG3 ASO	N-cadherin	25.427			24.3418	1.08519	-1.0986	2.18379	0.220096
SYBR Green	LncRNA-SNHG3 ASO	N-cadherin	25.3491	25.5749	0.325988	24.3418	1.00723	-1.0986	2.10583	0.232318
SYBR Green	control	N-cadherin	25.0187			24.3924	0.626228	-1.0986	1.72483	0.302534	0.027448
SYBR Green	control	N-cadherin	24.5384			24.3924	0.14602	-1.0986	1.24462	0.422019
SYBR Green	control	N-cadherin	24.2864	24.6145	0.372014	24.3924	-0.106048	-1.0986	0.992553	0.502588
JAK1
SYBR Green	LncRNA-SNHG3	JAK1	21.7221			24.8651	-3.14293	-3.34279	0.199859	0.870635
SYBR Green	LncRNA-SNHG3	JAK1	21.2826			24.8651	-3.58246	-3.34279	-0.239667	1.18072
SYBR Green	LncRNA-SNHG3	JAK1	21.5621	21.5223	0.22245	24.8651	-3.30299	-3.34279	0.0398072	0.972785
SYBR Green	control	JAK1	23.0396			24.6323	-1.59274	-3.34279	1.75005	0.297291	0.048153
SYBR Green	control	JAK1	23.608			24.6323	-1.02426	-3.34279	2.31853	0.200471
SYBR Green	control	JAK1	22.3024	22.9833	0.654639	24.6323	-2.32991	-3.34279	1.01288	0.495556
SYBR Green	LncRNA-SNHG3 ASO	JAK1	23.7251			24.3418	-0.616679	-3.34279	2.72611	0.151132
SYBR Green	LncRNA-SNHG3 ASO	JAK1	23.6811			24.3418	-0.660688	-3.34279	2.68211	0.155814
SYBR Green	LncRNA-SNHG3 ASO	JAK1	23.8281	23.7448	0.0754329	24.3418	-0.513712	-3.34279	2.82908	0.140722
SYBR Green	control	JAK1	22.7097			24.3924	-1.68273	-3.34279	1.66006	0.316426	0.0190692
SYBR Green	control	JAK1	22.6451			24.3924	-1.74729	-3.34279	1.5955	0.330907
SYBR Green	control	JAK1	23.0573	22.804	0.221682	24.3924	-1.33514	-3.34279	2.00765	0.248677
beta-catenin
SYBR Green	LncRNA-SNHG3	beta-catenin	20.9863			24.8651	-3.87875	-4.09087	0.212119	0.863268
SYBR Green	LncRNA-SNHG3	beta-catenin	20.5681			24.8651	-4.297	-4.09087	-0.206125	1.15359
SYBR Green	LncRNA-SNHG3	beta-catenin	20.7682	20.7742	0.209187	24.8651	-4.09687	-4.09087	-0.0059941	1.00416
SYBR Green	control	beta-catenin	23.0494			24.6323	-1.58288	-4.09087	2.50799	0.1758	0.0106482
SYBR Green	control	beta-catenin	23.1557			24.6323	-1.47658	-4.09087	2.61429	0.163313
SYBR Green	control	beta-catenin	23.1805	23.1285	0.0696305	24.6323	-1.45181	-4.09087	2.63906	0.160533
SYBR Green	LncRNA-SNHG3 ASO	beta-catenin	23.2221			24.3418	-1.11977	-4.09087	2.9711	0.127529
SYBR Green	LncRNA-SNHG3 ASO	beta-catenin	23.9369			24.3418	-0.40488	-4.09087	3.68599	0.0776974
SYBR Green	LncRNA-SNHG3 ASO	beta-catenin	23.5309	23.5633	0.358545	24.3418	-0.810927	-4.09087	3.27994	0.102953
SYBR Green	control	beta-catenin	21.8648			24.3924	-2.52762	-4.09087	1.56325	0.338388	0.0397112
SYBR Green	control	beta-catenin	21.3099			24.3924	-3.08248	-4.09087	1.00839	0.497102
SYBR Green	control	beta-catenin	21.714	21.6296	0.286899	24.3924	-2.67845	-4.09087	1.41242	0.375681
