# Supplementary material for: Exosomes derived from M1 macrophages inhibit the proliferation of the A549 and H1299 lung cancer cell lines via the miRNA-let-7b-5p-GNG5 axis
Source: PeerJ. 2023 Jan 9;11:e14608. doi: 10.7717/peerj.14608 (PMC9835688; doi:10.7717/peerj.14608)
Supplement: Supplemental Information 11 [file peerj-11-14608-s011.zip › other raw data/Figure4/B/data.xlsx]

## Sheet: 0
	Well	Fluor	Content	Sample	C(t)	SQ
	A03	SYBR	Unkn-1		22.1253	0
	A06	SYBR	Unkn-1		21.607	0
	A07	SYBR	Unkn-1		22.2258	0
	A08	SYBR	Unkn-1		24.0669	0
	B04	SYBR	Unkn-1		23.1794	0
	B05	SYBR	Unkn-1		23.4537	0
	B07	SYBR	Unkn-1		21.726	0
	B08	SYBR	Unkn-1		22.7984	0
	C03	SYBR	Unkn-1		21.2077	0
	C05	SYBR	Unkn-1		20.3717	0
	C07	SYBR	Unkn-1		20.7784	0
	C08	SYBR	Unkn-1		20.1714	0
	D03	SYBR	Unkn-1		18.2818	0
	D04	SYBR	Unkn-1		18.6255	0
	D05	SYBR	Unkn-1		18.5609	0
	D07	SYBR	Unkn-1		18.9419	0
	D08	SYBR	Unkn-1		17.975	0
	E05	SYBR	Unkn-1		18.0661	0
	E07	SYBR	Unkn-1		22.1321
	E08	SYBR	Unkn-1		22.1616
	F05	SYBR	Unkn-1		22.2591	0
	F06	SYBR	Unkn-1		20.6353	0
	F08	SYBR	Unkn-1		20.7111	0
	G03	SYBR	Unkn-1		20.8542	0
	G06	SYBR	Unkn-1		19.0618	0
	G07	SYBR	Unkn-1		19.3787	0
	G08	SYBR	Unkn-1		19.0959	0
	H06	SYBR	Unkn-1		19.2917	0
	H07	SYBR	Unkn-1		19.3329	0
	H08	SYBR	Unkn-1		19.665	0
						0
						0
						0
						0
						0
						0
						0
						0
						0
						0
						0
						0
						0
						0
						0
						0
						0
						0
						0
						0
