# Supplementary material for: Exosomes derived from M1 macrophages inhibit the proliferation of the A549 and H1299 lung cancer cell lines via the miRNA-let-7b-5p-GNG5 axis
Source: PeerJ. 2023 Jan 9;11:e14608. doi: 10.7717/peerj.14608 (PMC9835688; doi:10.7717/peerj.14608)
Supplement: Supplemental Information 11 [file peerj-11-14608-s011.zip › other raw data/Figure4/B/PCR data.xlsx]

## Sheet: Sheet3
Fluor	group	Gene	Ct Value	Ct Mean	Ct std		target-GAPDH	MEAN	target-control	normalized	P value
SYBR Green	M0	u6	19.0618
SYBR Green	M0	u6	19.3787
SYBR Green	M0	u6	19.0959	19.1788	0.173912
SYBR Green	M2	u6	19.2917
SYBR Green	M2	u6	19.3329
SYBR Green	M2	u6	19.665	19.4299	0.204675
SYBR Green	M0	miRNA-30a-3p	23.1794			19.1788	4.00059	4.38787	-0.387276	1.30792
SYBR Green	M0	miRNA-30a-3p	23.4537			19.1788	4.27491	4.38787	-0.112954	1.08144
SYBR Green	M0	miRNA-30a-3p	24.0669	23.5667	0.454407	19.1788	4.8881	4.38787	0.50023	0.706994
SYBR Green	M2	miRNA-30a-3p	22.1253			19.4299	2.69543	4.38787	-1.69243	3.23201	0.0338912
SYBR Green	M2	miRNA-30a-3p	21.607			19.4299	2.17716	4.38787	-2.2107	4.62901
SYBR Green	M2	miRNA-30a-3p	22.2258	21.986	0.332052	19.4299	2.79591	4.38787	-1.59196	3.01458
SYBR Green	M0	miRNA-23a-3p	21.726			19.1788	2.54716	2.73188	-0.184721	1.1366
SYBR Green	M0	miRNA-23a-3p	22.7984			19.1788	3.6196	2.73188	0.887722	0.540467
SYBR Green	M0	miRNA-23a-3p	21.2077	21.9107	0.81129	19.1788	2.02888	2.73188	-0.703001	1.62789
SYBR Green	M2	miRNA-23a-3p	20.3717			19.4299	0.941803	2.73188	-1.79008	3.45834	0.00155756
SYBR Green	M2	miRNA-23a-3p	20.7784			19.4299	1.34852	2.73188	-1.38336	2.60876
SYBR Green	M2	miRNA-23a-3p	20.1714	20.4405	0.309301	19.4299	0.741502	2.73188	-1.99038	3.97341
Cytochrome C
SYBR Green	M0	miRNA-486-5p	18.6255			19.1788	-0.553306	-0.469372	-0.0839341	1.0599
SYBR Green	M0	miRNA-486-5p	18.5609			19.1788	-0.617923	-0.469372	-0.14855	1.10846
SYBR Green	M0	miRNA-486-5p	18.9419	18.7094	0.203913	19.1788	-0.236888	-0.469372	0.232484	0.851168
SYBR Green	M2	miRNA-486-5p	17.975			19.4299	-1.45488	-0.469372	-0.985511	1.98001	0.0259783
SYBR Green	M2	miRNA-486-5p	18.0661			19.4299	-1.36376	-0.469372	-0.894392	1.85883
SYBR Green	M2	miRNA-486-5p	17.8546	17.9652	0.106079	19.4299	-1.57525	-0.469372	-1.10588	2.1523
SYBR Green	M0	miRNA-let-7b-5p	22.1321			19.1788	2.95325	2.92792	0.0253313	0.982595
SYBR Green	M0	miRNA-let-7b-5p	22.1616			19.1788	2.98276	2.92792	0.0548445	0.962698
SYBR Green	M0	miRNA-let-7b-5p	22.0266	22.1067	0.070985	19.1788	2.84774	2.92792	-0.0801758	1.05715
SYBR Green	M2	miRNA-let-7b-5p	20.6353			19.4299	1.20548	2.92792	-1.72244	3.29994	0.00587317
SYBR Green	M2	miRNA-let-7b-5p	20.7111			19.4299	1.28127	2.92792	-1.64665	3.13106
SYBR Green	M2	miRNA-let-7b-5p	20.8542	20.7336	0.111153	19.4299	1.42436	2.92792	-1.50356	2.83541
N-cadherin
SYBR Green	LncRNA-SNHG3	N-cadherin	23.9041			24.8651	-0.961002	-1.0986	0.137599	0.909031
SYBR Green	LncRNA-SNHG3	N-cadherin	23.3861			24.8651	-1.47893	-1.0986	-0.380325	1.30163
SYBR Green	LncRNA-SNHG3	N-cadherin	24.0092	23.7665	0.333539	24.8651	-0.855875	-1.0986	0.242726	0.845147
SYBR Green	control	N-cadherin	24.8825			24.6323	0.250183	-1.0986	1.34878	0.392623	0.0456827
SYBR Green	control	N-cadherin	24.7054			24.6323	0.0730974	-1.0986	1.1717	0.443898
SYBR Green	control	N-cadherin	24.7721	24.7867	0.0894344	24.6323	0.139818	-1.0986	1.23842	0.423837
SYBR Green	LncRNA-SNHG3 ASO	N-cadherin	25.9486			24.3418	1.60678	-1.0986	2.70539	0.15332
SYBR Green	LncRNA-SNHG3 ASO	N-cadherin	25.427			24.3418	1.08519	-1.0986	2.18379	0.220096
SYBR Green	LncRNA-SNHG3 ASO	N-cadherin	25.3491	25.5749	0.325988	24.3418	1.00723	-1.0986	2.10583	0.232318
SYBR Green	control	N-cadherin	25.0187			24.3924	0.626228	-1.0986	1.72483	0.302534	0.027448
SYBR Green	control	N-cadherin	24.5384			24.3924	0.14602	-1.0986	1.24462	0.422019
SYBR Green	control	N-cadherin	24.2864	24.6145	0.372014	24.3924	-0.106048	-1.0986	0.992553	0.502588
JAK1
SYBR Green	LncRNA-SNHG3	JAK1	21.7221			24.8651	-3.14293	-3.34279	0.199859	0.870635
SYBR Green	LncRNA-SNHG3	JAK1	21.2826			24.8651	-3.58246	-3.34279	-0.239667	1.18072
SYBR Green	LncRNA-SNHG3	JAK1	21.5621	21.5223	0.22245	24.8651	-3.30299	-3.34279	0.0398072	0.972785
SYBR Green	control	JAK1	23.0396			24.6323	-1.59274	-3.34279	1.75005	0.297291	0.048153
SYBR Green	control	JAK1	23.608			24.6323	-1.02426	-3.34279	2.31853	0.200471
SYBR Green	control	JAK1	22.3024	22.9833	0.654639	24.6323	-2.32991	-3.34279	1.01288	0.495556
SYBR Green	LncRNA-SNHG3 ASO	JAK1	23.7251			24.3418	-0.616679	-3.34279	2.72611	0.151132
SYBR Green	LncRNA-SNHG3 ASO	JAK1	23.6811			24.3418	-0.660688	-3.34279	2.68211	0.155814
SYBR Green	LncRNA-SNHG3 ASO	JAK1	23.8281	23.7448	0.0754329	24.3418	-0.513712	-3.34279	2.82908	0.140722
SYBR Green	control	JAK1	22.7097			24.3924	-1.68273	-3.34279	1.66006	0.316426	0.0190692
SYBR Green	control	JAK1	22.6451			24.3924	-1.74729	-3.34279	1.5955	0.330907
SYBR Green	control	JAK1	23.0573	22.804	0.221682	24.3924	-1.33514	-3.34279	2.00765	0.248677
beta-catenin
SYBR Green	LncRNA-SNHG3	beta-catenin	20.9863			24.8651	-3.87875	-4.09087	0.212119	0.863268
SYBR Green	LncRNA-SNHG3	beta-catenin	20.5681			24.8651	-4.297	-4.09087	-0.206125	1.15359
SYBR Green	LncRNA-SNHG3	beta-catenin	20.7682	20.7742	0.209187	24.8651	-4.09687	-4.09087	-0.0059941	1.00416
SYBR Green	control	beta-catenin	23.0494			24.6323	-1.58288	-4.09087	2.50799	0.1758	0.0106482
SYBR Green	control	beta-catenin	23.1557			24.6323	-1.47658	-4.09087	2.61429	0.163313
SYBR Green	control	beta-catenin	23.1805	23.1285	0.0696305	24.6323	-1.45181	-4.09087	2.63906	0.160533
SYBR Green	LncRNA-SNHG3 ASO	beta-catenin	23.2221			24.3418	-1.11977	-4.09087	2.9711	0.127529
SYBR Green	LncRNA-SNHG3 ASO	beta-catenin	23.9369			24.3418	-0.40488	-4.09087	3.68599	0.0776974
SYBR Green	LncRNA-SNHG3 ASO	beta-catenin	23.5309	23.5633	0.358545	24.3418	-0.810927	-4.09087	3.27994	0.102953
SYBR Green	control	beta-catenin	21.8648			24.3924	-2.52762	-4.09087	1.56325	0.338388	0.0397112
SYBR Green	control	beta-catenin	21.3099			24.3924	-3.08248	-4.09087	1.00839	0.497102
SYBR Green	control	beta-catenin	21.714	21.6296	0.286899	24.3924	-2.67845	-4.09087	1.41242	0.375681
