# Supplementary material for: Exosomes derived from M1 macrophages inhibit the proliferation of the A549 and H1299 lung cancer cell lines via the miRNA-let-7b-5p-GNG5 axis
Source: PeerJ. 2023 Jan 9;11:e14608. doi: 10.7717/peerj.14608 (PMC9835688; doi:10.7717/peerj.14608)
Supplement: Supplemental Information 11 [file peerj-11-14608-s011.zip › other raw data/Figure4/E data/P-value.xlsm]

## Sheet: Sheet1
	1d
	空白组	空载体组	XAV939	miR-200c
	0.766	0.789	0.632	0.679
	0.833	0.778	0.617	0.684
	0.791	0.784	0.665	0.623
Mean	0.796667	0.783667	0.638	0.662
SD	0.0338575	0.00550757	0.0245561	0.0338674
标化	0.961506	0.990377	0.793305	0.852301
	1.04561	0.976569	0.774477	0.858577
	0.992887	0.9841	0.834728	0.782008
P	0.0313191	0.0264797
	2d
	空白组	空载体组	XAV939	miR-200c
	0.784	0.768	0.656	0.632
	0.794	0.783	0.674	0.659
	0.807	0.764	0.626	0.677
Mean	0.795	0.771667	0.652	0.656
SD	0.0115326	0.0100167	0.0242487	0.0226495
标化	0.986164	0.966038	0.825157	0.794969
	0.998742	0.984906	0.847799	0.828931
	1.01509	0.961006	0.787421	0.851572
P	0.017447	0.0158671
	3d
	空白组	空载体组	XAV939	miR-200c
	0.784	0.737	0.605	0.634
	0.827	0.784	0.627	0.609
	0.753	0.773	0.613	0.626
Mean	0.788	0.764667	0.615	0.623
SD	0.0371618	0.0245832	0.0111355	0.0127671
标化	0.994924	0.935279	0.767766	0.804569
	1.04949	0.994924	0.795685	0.772843
	0.955584	0.980964	0.777919	0.794416
P	0.0101672	0.0211867
	4d
	空白组	空载体组	XAV939	miR-200c
	0.779	0.747	0.573	0.594
	0.823	0.786	0.577	0.569
	0.737	0.791	0.578	0.583
Mean	0.779667	0.774667	0.576	0.582
SD	0.0430039	0.0240901	0.00264575	0.01253
标化	0.999145	0.958102	0.734929	0.761864
	1.05558	1.00812	0.74006	0.729799
	0.945276	1.01454	0.741342	0.747755
P	0.0148992	0.0106075
	5d
	空白组	空载体组	XAV939	miR-200c
	0.765	0.777	0.57	0.536
	0.756	0.802	0.534	0.513
	0.808	0.762	0.523	0.581
Mean	0.776333	0.780333	0.542333	0.543333
SD	0.0277909	0.0202073	0.0245832	0.0345881
标化	0.985401	1.00086	0.734221	0.690425
	0.973809	1.03306	0.687849	0.660799
	1.04079	0.981537	0.67368	0.74839
P	0.0127373	0.016936
	6d
	空白组	空载体组	XAV939	miR-200c
	0.742	0.753	0.585	0.553
	0.789	0.826	0.589	0.566
	0.786	0.761	0.561	0.573
Mean	0.772333	0.78	0.578333	0.564
SD	0.0263122	0.0400375	0.0151438	0.0101489
标化	0.960725	0.974968	0.757445	0.716012
	1.02158	1.06949	0.762624	0.732844
	1.0177	0.985326	0.72637	0.741908
P	0.0103157	0.0104644
	7d
	空白组	空载体组	XAV939	miR-200c
	0.739	0.774	0.563	0.533
	0.766	0.746	0.507	0.594
	0.798	0.769	0.575	0.524
Mean	0.767667	0.763	0.548333	0.550333
SD	0.0295353	0.0149332	0.0362951	0.0380832
标化	0.962657	1.00825	0.733391	0.694312
	0.997829	0.971776	0.660443	0.773773
	1.03951	1.00174	0.749023	0.682588
P	0.0117914	0.0197715

## Sheet: IL-6
标曲
校正OD值	校正OD值	平均值	pg/mL
0.121	0.119	0.12	0
0.227	0.232	0.2295	18.75
0.337	0.339	0.338	37.5
0.478	0.483	0.4805	75
0.767	0.771	0.769	150
1.402	1.399	1.4005	300
2.213	2.211	2.212	600
样本	样本不稀释
名称	校正OD值	浓度	终浓度
阴性对照组	0.575	91.9675	91.9675	0.0159039
阴性对照组	0.509	76.7019	76.7019
阴性对照组	0.516	78.2928	78.2928
阳性对照组	0.247	21.9643	21.9643
阳性对照组	0.276	27.5621	27.5621
阳性对照组	0.289	30.1087	30.1087
栀子苷组	0.455	64.6539	64.6539	0.00878739
栀子苷组	0.481	70.4051	70.4051	0.0179641
栀子苷组	0.442	61.8128	61.8128
槲皮素组	0.456	64.8734	64.8734
槲皮素组	0.476	69.2919	69.2919
槲皮素组	0.421	57.2722	57.2722

## Sheet: IL-1β
标曲
校正OD值	校正OD值	平均值	pg/mL
0.091	0.102	0.0965	0
0.239	0.229	0.234	3.91
0.349	0.345	0.347	7.81
0.479	0.482	0.4805	15.63
0.739	0.744	0.7415	31.25
0.988	1.01	0.999	62.5
1.434	1.426	1.43	125
2.234	2.289	2.2615	250
样本	样本不稀释
名称	校正OD值	浓度	终浓度
阴性对照组	0.536	82.8751	82.8751	0.0115687
阴性对照组	0.594	96.4723	96.4723
阴性对照组	0.559	88.2122	88.2122
阳性对照组	0.289	30.1087	30.1087
阳性对照组	0.246	21.7733	21.7733
阳性对照组	0.293	30.8969	30.8969
栀子苷组	0.393	51.3116	51.3116	0.0131362
栀子苷组	0.386	49.8382	49.8382	0.025927
栀子苷组	0.388	50.2585	50.2585
槲皮素组	0.442	61.8128	61.8128
槲皮素组	0.462	66.1932	66.1932
槲皮素组	0.417	56.4141	56.4141

## Sheet: data
	PCNA			GADPH			PCNA/GAPDH				normalized			mean	sd	P value
	52238	40956	46446	42077	50183	57246	1.24149	0.816133	0.811341	0.95632	1.29819	0.85341	0.848399	1	0.258253
	43400	30325	28028	41453	52606	60437	1.04697	0.576455	0.463756		1.09479	0.602785	0.484938	0.727504	0.32349	0.0290456
	60574	39219	47188	39403	46582	64234	1.53729	0.841935	0.734627		1.60751	0.88039	0.768181	1.08536	0.455662
	73174	59247	66455	37679	51610	58873	1.94204	1.14798	1.12879		2.03074	1.20041	1.18034	1.4705	0.485288	0.00713842
	KI67			GADPH			KI67/GAPDH				normalized			mean	sd	P value
	33417	61109	49683	42077	50183	57246	0.794187	1.21772	0.867886	0.959932	0.827337	1.26855	0.904112	1	0.235719
	25774	51627	30784	41453	52606	60437	0.621764	0.98139	0.509357		0.647717	1.02235	0.530618	0.733563	0.256862	0.042671
	35846	69255	47806	39403	46582	64234	0.909728	1.48673	0.744248		0.9477	1.54879	0.775313	1.0906	0.406057
	59572	95430	66726	37679	41610	58873	1.58104	2.29344	1.13339		1.64703	2.38917	1.1807	1.73897	0.609458	0.0369063
	Bax			GADPH			Bax/GAPDH				normalized			mean	sd	P value
	43344	39032	39765	42077	50183	57246	1.03011	0.777793	0.694634	0.834179	1.23488	0.932405	0.832715	1	0.20943
	55735	54123	49906	41453	52606	60437	1.34453	1.02884	0.825752		1.61181	1.23335	0.989898	1.27835	0.313386	0.0496273
	43854	41284	36148	39403	46582	64234	1.11296	0.886265	0.562755		1.3342	1.06244	0.674621	1.02375	0.331486
	27935	24947	23991	37679	41610	58873	0.741394	0.599543	0.407504		0.888771	0.718722	0.488509	0.698667	0.200883	0.0498539
	Bcl-2			GADPH			Bcl-2/GAPDH				normalized			mean	sd	P value
	37764	42471	70362	42077	50183	57246	0.897497	0.846322	1.22912	0.990979	0.905668	0.854027	1.24031	1	0.209706
	27488	27096	48342	41453	52606	60437	0.663112	0.515074	0.799874		0.669149	0.519763	0.807156	0.665356	0.143734	0.0275864
	36702	47650	69464	39403	46582	64234	0.931452	1.02293	1.08142		0.939931	1.03224	1.09127	1.02115	0.0762747
	43838	60844	88279	37679	41610	58873	1.16346	1.46224	1.49948		1.17405	1.47556	1.51313	1.38758	0.185873	0.0313437
