# Supplementary material for: Exosomes derived from M1 macrophages inhibit the proliferation of the A549 and H1299 lung cancer cell lines via the miRNA-let-7b-5p-GNG5 axis
Source: PeerJ. 2023 Jan 9;11:e14608. doi: 10.7717/peerj.14608 (PMC9835688; doi:10.7717/peerj.14608)
Supplement: Supplemental Information 11 [file peerj-11-14608-s011.zip › other raw data/Figure4/E data/Results.xls]

	Area	Mean	IntDen	RawIntDen
1	1150	45.424	52238	52238
2	1150	37.739	43400	43400
3	1150	52.673	60574	60574
4	1150	63.63	73174	73174
5	1150	26.918	40956	40956
6	1150	26.37	30325	30325
7	1150	34.103	39219	39219
8	1150	51.519	59247	59247
9	1150	33.431	46446	46446
10	1150	24.372	28028	28028
11	1150	41.033	47188	47188
12	1150	57.787	66455	66455
13	1150	29.058	33417	33417
14	1150	22.412	25774	25774
15	1150	27.692	35846	35846
16	1150	51.802	59572	59572
17	1150	61.834	61109	61109
18	1150	34.458	51627	51627
19	1150	60.222	69255	69255
20	1150	82.983	95430	95430
21	1150	43.203	49683	49683
22	1150	26.769	30784	30784
23	1150	37.223	47806	47806
24	1150	40.631	66726	66726
25	1150	37.69	43344	43344
26	1150	48.465	55735	55735
27	1150	43.351	43854	43854
28	1150	25.161	27935	27935
29	1150	42.637	39032	39032
30	1150	47.063	54123	54123
31	1150	35.899	41284	41284
32	1150	25.171	24947	24947
33	1150	34.578	39765	39765
34	1150	34.44	49906	49906
35	1150	30.563	36148	36148
36	1150	25.21	23991	23991
37	1150	26.751	37764	37764
38	1150	23.903	27488	27488
39	1150	26.697	36702	36702
40	1150	29.424	43838	43838
41	1150	36.931	42471	42471
42	1150	23.562	27096	27096
43	1150	41.435	47650	47650
44	1150	52.908	60844	60844
45	1150	64.663	70362	70362
46	1150	42.037	48342	48342
47	1150	57.795	69464	69464
48	1150	85.46	88279	88279
49	1150	44.415	42077	42077
50	1150	36.046	41453	41453
51	1150	34.263	39403	39403
52	1150	32.764	37679	37679
53	1150	43.637	50183	50183
54	1150	45.744	52606	52606
55	1150	40.506	46582	46582
56	1150	36.183	41610	41610
57	1150	49.779	57246	57246
58	1150	52.554	60437	60437
59	1150	55.856	64234	64234
60	1150	39.89	58873	58873
