# Supplementary material for: Exosomes derived from M1 macrophages inhibit the proliferation of the A549 and H1299 lung cancer cell lines via the miRNA-let-7b-5p-GNG5 axis
Source: PeerJ. 2023 Jan 9;11:e14608. doi: 10.7717/peerj.14608 (PMC9835688; doi:10.7717/peerj.14608)
Supplement: Supplemental Information 11 [file peerj-11-14608-s011.zip › other raw data/Figure5/Raw fluorescence data.xls]

## Sheet: Sheet1
		firefly luciferase			Renilla luciferase			Ratio			AVE	STDEV	normalization
1	miR-let-7b-5p mimics+GNG5-UTR-WT	302583	310254	298754	16485	14852	14152	18.3551	20.8897	21.1104	20.1184	1.53107	0.912279	1.03826	1.04922
2	mimics NC+GNG5-UTR-WT	153582	168581	167852	15898	15174	14785	9.66046	11.1099	11.3529		0.91506	0.480142	0.55218	0.564257	0.00144478
3	miR-let-7b-5p mimics+GNG5-mut	282566	295257	275248	15852	15426	16459	17.8253	19.1402	16.7233		1.21005	0.885947	0.951303	0.831176
4	mimics NC+GNG5-UTR-mut	275872	287895	284561	16012	15763	16985	17.2291	18.264	16.7537		0.772232	0.856316	0.907752	0.832687	0.214775
