# Supplementary material for: Exosomes derived from M1 macrophages inhibit the proliferation of the A549 and H1299 lung cancer cell lines via the miRNA-let-7b-5p-GNG5 axis
Source: PeerJ. 2023 Jan 9;11:e14608. doi: 10.7717/peerj.14608 (PMC9835688; doi:10.7717/peerj.14608)
Supplement: Supplemental Information 11 [file peerj-11-14608-s011.zip › other raw data/Figure6/E data/Results.xls]

	Area	Mean	IntDen	RawIntDen
1	420	123.671	48942	48942
2	420	139.381	68540	68540
3	420	109.938	46174	46174
4	420	90.71	31098	31098
5	420	153.336	44401	44401
6	420	171.719	62122	62122
7	420	98.405	46330	46330
8	420	79.81	32520	32520
9	420	114.998	48299	48299
10	420	146.824	61666	61666
11	420	122.633	46506	46506
12	420	72.94	30635	30635
13	420	91.41	35392	35392
14	420	103.317	53393	53393
15	420	88.781	36288	36288
16	420	72.374	30397	30397
17	420	85.988	36105	36105
18	420	102.014	52846	52846
19	420	76.1	37962	37962
20	420	71.96	30223	30223
21	420	79.019	34188	34188
22	420	103.44	53445	53445
23	420	79.467	33376	33376
24	420	70.95	29799	29799
25	420	85.552	35932	35932
26	420	80.69	26890	26890
27	420	98.467	41356	41356
28	420	120.705	50696	50696
29	420	88.564	37197	37197
30	420	70.352	29548	29548
31	420	84.969	35687	35687
32	420	92.002	38641	38641
33	420	83.26	34969	34969
34	420	70.36	29551	29551
35	420	90.548	38030	38030
36	420	103.657	43536	43536
37	420	98.043	41178	41178
38	420	135.181	56776	56776
39	420	119.698	42273	42273
40	420	94.912	29863	29863
41	420	104.65	43953	43953
42	420	128.9	58138	58138
43	420	99.179	45655	45655
44	420	77.979	32751	32751
45	420	131.16	45087	45087
46	420	137.205	57626	57626
47	420	105.9	44478	44478
48	420	94.345	31625	31625
49	420	113.583	51705	51705
50	420	123.905	52040	52040
51	420	120.602	50653	50653
52	420	118.85	49917	49917
53	420	148.693	62451	62451
54	420	166.34	69863	69863
55	420	160.736	67509	67509
56	420	143.402	60229	60229
57	420	116.981	49132	49132
58	420	115.262	48410	48410
59	420	112.914	47424	47424
60	420	111.75	46935	46935
