# Supplementary material for: Exosomes derived from M1 macrophages inhibit the proliferation of the A549 and H1299 lung cancer cell lines via the miRNA-let-7b-5p-GNG5 axis
Source: PeerJ. 2023 Jan 9;11:e14608. doi: 10.7717/peerj.14608 (PMC9835688; doi:10.7717/peerj.14608)
Supplement: Supplemental Information 11 [file peerj-11-14608-s011.zip › other raw data/Figure7/C/DATA.xlsx]

## Sheet: 0
	Well	Fluor	Content	Sample	C(t)	SQ
	B05	SYBR	Unkn-1		19.8435	0
	A05	SYBR	Unkn-1			0
	B07	SYBR	Unkn-1		19.609	0
	C05	SYBR	Unkn-1		19.7944	0
	C06	SYBR	Unkn-1		18.3913	0
	C07	SYBR	Unkn-1		18.5172	0
	D05	SYBR	Unkn-1		18.6592	0
	E04	SYBR	Unkn-1		22.1808	0
	E05	SYBR	Unkn-1		22.1574	0
	E07	SYBR	Unkn-1		22.295	0
	F05	SYBR	Unkn-1		21.8156	0
	F07	SYBR	Unkn-1		21.6556	0
	A04	SYBR	Unkn-1			0
	G04	SYBR	Unkn-1		21.6852	0
	A06	SYBR	Unkn-1			0
	A07	SYBR	Unkn-1			0
	G05	SYBR	Unkn-1		19.2563	0
	G06	SYBR	Unkn-1		19.4924	0
	G07	SYBR	Unkn-1		18.534	0
	H04	SYBR	Unkn-1		18.497	0
	H05	SYBR	Unkn-1		18.49	0
	B04	SYBR	Unkn-1			0
	H07	SYBR	Unkn-1		19.856	0
						0
						0
						0
						0
						0
						0
						0
						0
						0
