# Supplementary material for: Exosomes derived from M1 macrophages inhibit the proliferation of the A549 and H1299 lung cancer cell lines via the miRNA-let-7b-5p-GNG5 axis
Source: PeerJ. 2023 Jan 9;11:e14608. doi: 10.7717/peerj.14608 (PMC9835688; doi:10.7717/peerj.14608)
Supplement: Supplemental Information 11 [file peerj-11-14608-s011.zip › other raw data/Figure7/C/PCR DATA.xlsx]

## Sheet: Sheet3
Fluor		Gene	Ct Value	Ct Mean	Ct std		target-GAPDH	MEAN	target-control	normalized	P value
SYBR Green	tumor	GAPDH	19.2563
SYBR Green	tumor	GAPDH	19.4924
SYBR Green	tumor	GAPDH	18.534	19.0942	0.499326
SYBR Green	tumor+exos	GAPDH	18.497
SYBR Green	tumor+exos	GAPDH	18.49
SYBR Green	tumor+exos	GAPDH	19.856	18.9477	0.78665
SYBR Green	tumor	PCNA	18.3913			19.0942	-0.702944	-0.571697	-0.131247	1.09524
SYBR Green	tumor	PCNA	18.5172			19.0942	-0.577071	-0.571697	-0.00537428	1.00373
SYBR Green	tumor	PCNA	18.6592	18.5225	0.134015	19.0942	-0.435076	-0.571697	0.136621	0.909647
SYBR Green	tumor+exos	PCNA	19.8435			18.9477	0.895829	-0.571697	1.46753	0.361602	0.00941862
SYBR Green	tumor+exos	PCNA	19.609			18.9477	0.661277	-0.571697	1.23297	0.42544
SYBR Green	tumor+exos	PCNA	19.7944	19.7489	0.1237	18.9477	0.846701	-0.571697	1.4184	0.374128
SYBR Green	tumor	KI67	21.8156			19.0942	2.72136	2.62457	0.0967821	0.935116
SYBR Green	tumor	KI67	21.6556			19.0942	2.56137	2.62457	-0.0632004	1.04478
SYBR Green	tumor	KI67	21.6852	21.7188	0.085114	19.0942	2.59099	2.62457	-0.0335818	1.02355
SYBR Green	tumor+exos	KI67	22.1808			18.9477	3.23313	2.62457	0.608552	0.655854	0.01293
SYBR Green	tumor+exos	KI67	22.1574			18.9477	3.20975	2.62457	0.585178	0.666567
SYBR Green	tumor+exos	KI67	22.295	22.2111	0.0735941	18.9477	3.34729	2.62457	0.722716	0.605956
