# Supplementary material for: Exosomes derived from M1 macrophages inhibit the proliferation of the A549 and H1299 lung cancer cell lines via the miRNA-let-7b-5p-GNG5 axis
Source: PeerJ. 2023 Jan 9;11:e14608. doi: 10.7717/peerj.14608 (PMC9835688; doi:10.7717/peerj.14608)
Supplement: Supplemental Information 11 [file peerj-11-14608-s011.zip › other raw data/Figure7/D/Results.xls]

	Area	Mean	IntDen	RawIntDen
1	570	112.323	64024	64024
2	570	91.925	52397	52397
3	570	162.412	70575	70575
4	570	122.86	59030	59030
5	570	106.798	60875	60875
6	570	97.989	52854	52854
7	570	83.567	47633	47633
8	570	74.093	42233	42233
9	570	72.142	41121	41121
10	570	63.904	36425	36425
11	570	101.388	57791	57791
12	570	82.832	47214	47214
13	570	120.537	68706	68706
14	570	100.367	68209	68209
15	570	140.888	80306	80306
16	570	130.289	81265	81265
17	570	151.714	86477	86477
18	570	152.44	86891	86891
